# Supplementary material for: Transcryptomic Analysis of Human Brain -Microvascular Endothelial Cell Driven Changes in -Vascular Pericytes
Source: Cells. 2021 Jul 14;10(7):1784. doi: 10.3390/cells10071784 (PMC8304094; doi:10.3390/cells10071784)
Supplement: Supplementary file 1 [file cells-10-01784-s001.zip]

Archive with 1 entries (1 files):
- cells-1221296-supplementary.pdf
